# Supplementary material for: Levels and prognostic impact of circulating markers of inflammation, endothelial activation and extracellular matrix remodelling in patients with lung cancer and chronic obstructive pulmonary disease
Source: BMC Cancer. 2018 Jul 13;18:739. doi: 10.1186/s12885-018-4659-0 (PMC6045874; doi:10.1186/s12885-018-4659-0)
Supplement: Supplementary file 1 — Table S1. Serum protein levels. All data from the serum analyses are presented. This includes results for all proteins and all samples. (XLSX 64 kb) [file 12885_2018_4659_MOESM1_ESM.xlsx]

## Sheet: Ark1
NR	COPD	OPG	PTX3	Axl	CXCL16	DLL1	CatS	sTNFR1	ePCR	GDF15	CD147	vWF	Alcam	Endostatin	PARC	sCD163	Gal3BP	CRP
LC1	0	3.97221	0.5897	3.98999	3.22329	9.6315	51.9294	1.71253	62.243	454.552	7.18642	49.55	99.275	154.504	96.375	137.527	1.24616	1.23592
LC3	0	2.1525	0.2158	6.437	1.6735	10.207	38.6383	1.82076	39.296	272.021	6.9391	91.6	128.567	123.102	55.3314	157.091	1.1842	0.3045
LC4	0	1.7815	0.4544	6.92743	1.93854	13.628	51.1482	2.41749	20.269	316.957	7.45004	63.55	112.697	133.352	83.239	369.663	1.60326	0.290048
LC10	0	4.11172	0.78745	7.60777	2.88069	13.6505	44.5033	2.38273	64.3565	1341	8.43984	72.15	119.229	117.363	43.7669	498.125	4.91422	0.785272
LC11	0	2.769	0.9594	5.2615	1.79807	8.3598	40.1269	1.06736	21.7235	218	6.75871	31.35	101.433	111.92	56.8999	159.512	0.671613	0.263475
LC12	0	2.07252	0.49275	4.672	1.87226	8.75785	40.68	1.53526	22.3975	487	5.34492	41.428	81.613	124.389	66.7704	179.639	1.0705	0.4005
LC13	0	2.00393	0.1	4.0065	2.34346	9.16382	41.4349	1.46576	22.4815	259	7.30553	38.787	78.0075	130.042	58.1937	154.022	1.00661	0.5505
LC15	0	2.268	0.36665	4.0175	1.41	5.96539	45.7781	1.17896	44.8755	159	5.2	37.0861	67.345	87.662	42.4835	116.001	1.79048	0.378311
LC18	0	4.48801	0.9405	4.91425	2.06735	11.719	42.1946	2.33508	42.1675	671.974	7.23425	80.65	86.3745	175.38	100.225	112.796	2.15492	0.11918
LC19	0	1.9685	0.13535	4.0181	2.10604	8.71	40.5217	1.46576	19.523	254.784	6.73734	46.85	82.68	116.207	60.8278	142.428	1.74804	1.1235
LC20	0	1.7395	0.77125	4.78809	1.94014	10.029	40.9576	1.88356	17.1405	344.833	5.86078	50.3419	74.52	130.584	71.1264	116.954	0.870192	1.05786
LC23	0	2.576	0.596	3.0575	2.03071	8.6485	47.7372	1.52298	21.4665	763.5	5.33297	82.8248	85.9265	142.768	83.8515	256.411	3.1672	1.096
LC25	0	2.71462	0.51515	2.59082	1.265	3.84344	38.5994	1.13501	15.815	1640.7	3.9295	36.7	54.8395	92.677	53.496	83.9215	1.08758	0.05
LC28	0	1.87869	0.3848	5.42373	2.205	9.04247	49.6866	1.25919	53.648	102.148	7.35405	27.1	85.061	105.85	46.0032	483.077	1.80837	1.9575
LC30	0	3.32949	1.1792	5.17705	2.04241	12.2005	45.1595	2.26173	59.662	667.073	5.3655	67.087	79.478	138.431	62.6171	449.844	3.7195	5.907
LC34	0	2.23177	1.37	5.9885	2.52474	9.7025	42.3552	2.85892	61.1725	217	8.15869	54.35	74.4275	158.638	50.3483	434.443	4.6515	7.17564
LC40	0	2.92582	2.0499	4.6867	2.601	12.709	52.9351	3.02564	34.195	341.627	7.2605	98.55	77.573	134.959	52.4602	319.677	1.46594	2.4641
LC41	0	2.20309	1.29935	5.51105	1.96261	10.1805	50.7596	1.40064	31.096	218.5	5.93872	36.2	78.549	90.9675	29.0105	124.639	0.642112	0.454109
LC42	0	2.2409	0.45595	5.108	1.70473	8.958	47.9476	1.98459	18.4045	248.501	6.2145	33.15	70.2525	135.865	74.2207	63.6446	0.71855	4.70991
LC43	0	2.2975	1.1085	5.43781	2.1723	13.349	54.1267	4.57675	27.1855	489	6.58391	59.7	76.1015	214.445	52.9796	303.128	0.97523	7.17418
LC44	0	2.14454	0.3316	4.0305	1.88305	7.0655	48.6232	1.20699	41.74	377	6.098	48.6	58.676	102.882	63.2599	312.662	1.647	1.767
LC46	0	4.08084	1.3114	4.62955	3.627	14.9805	44.749	5.21939	49.5305	851	10.3118	36.796	86.467	238.279	44.9345	404.883	2.45182	0.9245
LC47	0	3.60108	0.9005	5.44277	2.0005	11.381	45.2418	1.23507	37.0125	410.466	6.63041	38.3607	92.841	125.809	62.4943	363.93	0.7215	0.482491
LC48	0	3.65214	0.56785	6.32894	2.63126	12.8054	56.4559	4.09171	45.212	817.845	9.0775	60.4	93.013	209.986	59.0056	174.807	1.8342	2.455
LC50	0	2.38485	0.7862	6.711	1.93188	9.678	55.9594	2.43054	19.578	419	8.17523	52.2001	95.389	137.524	58.8113	1413	3.90714	0.307779
LC51	0	2.19054	1.0928	6.78088	2.22849	10.5465	49.2601	2.21446	45.48	297.759	7.80931	61.55	76.3185	132.039	60.9547	159.587	1.4135	1.1865
LC54	0	2.21724	0.77605	4.6505	2.2285	9.6146	43.9728	1.38847	24.6015	224.5	6.812	63.4329	94.803	103.816	48.6109	207.685	2.1535	0.093491
LC55	0	3.3695	0.776	4.09041	2.165	12.6255	48.6655	1.55167	37.0515	482	7.89795	49.7493	117.935	139.233	116.116	192.127	3.93503	0.849148
LC56	0	1.806	4.2516	5.99969	2.573	7.76787	50.8027	1.95505	24.8295	3493.21	6.7535	81.35	78.1155	113.203	86.6104	172.112	0.413431	1.67011
LC58	0	2.7185	0.2275	4.2359	2.01334	9.063	46.3583	1.63807	27.6345	319.095	7.60734	25.25	89.479	118.623	59.9666	159.201	0.656998	1.35483
LC60	0	2.5625	0.79555	6.0105	2.59346	11.906	45.985	2.12038	32.812	343.971	7.6435	47	77.2945	133.09	56.0232	370.983	1.04694	0.0915296
LC62	0	2.1555	1.1114	4.3078	2.24217	11.3455	50.2004	2.4436	28.095	410.5	6.44614	58.6157	103.945	171.577	98.8193	276.809	1.47457	5.19893
LC63	0	3.5725	0.26065	3.9455	1.90024	11.0075	50.7164	1.11508	32.7825	265.837	11.2838	50.7706	117.75	113.947	107.472	83.2139	0.725823	0.153254
LC67	0	3.024	0.4865	3.997	2.2055	7.2825	41.2756	2.12464	21.146	354	9.094	48.9	74.536	117.697	66.7538	559.016	1.46653	3.88818
LC68	0	2.949	0.8844	4.57844	2.446	9.291	51.2348	1.72913	20.0015	507.93	6.35281	32.7919	92.18	114.126	49.687	80.723	1.11265	0.314048
LC69	0	2.065	0.1745	4.28002	1.4137	8.0495	46.6078	1.58863	23.902	193.519	8.8525	43.1812	78.579	81.46	48.0551	138.675	1.05066	0.496721
LC75	0	3.6675	0.419	1.97004	1.92381	6.65438	46.1922	1.67525	29.1355	295	6.442	51.2198	107.936	99.894	49.2028	92.2325	2.11638	0.482
LC78	0	3.24583	1.21155	6.67911	2.3584	13.3928	66.9979	2.55732	31.8915	648	9.83	86.3	127.753	185.076	96.1379	469.759	0.254508	0.558062
LC80	0	3.762	0.877	9.03875	4.10981	20.753	47.1503	1.80406	50.808	1119.83	10.1163	46.6854	106.395	198.416	49.9018	162.936	1.10719	1.92795
LC85	0	1.10668	0.20776	5.72733	1.4319	7.404	48.5385	1.70424	18.9905	315.819	5.59173	45.1	71.107	155.999	43.3017	327.581	0.902322	0.908
LC87	0	1.776	0.4998	4.5366	2.51498	7.923	47.3596	1.08723	26.915	196.5	5.218	69.1	74.985	111.818	63.0735	629.563	2.97352	0.9285
LC94	0	2.36985	0.74385	6.08336	2.215	10.7645	45.489	1.211	36.326	287.528	6.40379	97.0748	93.4145	138.901	44.5195	161.083	1.42059	0.393578
LC98	0	1.85066	0.2797	4.26783	2.57333	9.30364	47.8634	1.51479	37.9125	328.964	8.4645	49.0312	70.439	160.494	60.931	249.211	1.2525	0.525
LC99	0	1.95895	0.4649	6.21265	1.8535	8.46659	48.5385	1.48617	22.118	267.883	9.41503	62.6501	90.899	104.34	69.0145	370.35	1.88064	1.5525
LC100	0	2.49637	0.364	6.23091	1.97282	9.9555	54.6156	0.525462	30.4435	330.5	6.98484	36.637	92.224	128.003	35.1762	208.917	3.4415	0.6405
LC103	0	3.78989	1.492	6.32266	2.88257	16.567	53.7282	3.19426	27.8145	886.329	9.84527	51.7	105.733	267.816	70.6351	666.546	3.40239	1.7143
LC104	0	2.959	0.6405	4.13404	1.82735	10.816	43.9321	1.3439	15.789	427.658	8.3935	63.6026	95.5125	117.157	45.8215	184.996	1.1465	0.0622631
LC105	0	2.96809	0.817	5.21584	2.50069	9.297	48.6655	1.67112	18.8235	848.907	6.00948	55.2214	92.9365	153.954	64.4316	216.112	2.44344	6.57363
LC107	0	2.05427	0.8945	4.88371	1.99019	10.1605	48.1583	1.65872	24.7975	492.231	4.81143	47.55	87.0385	133.225	45.0869	382.978	1.42627	0.649361
LC108	0	1.61119	1.2275	8.86329	2.53522	16.743	56.1848	0.905449	58.5875	164.005	7.15834	50.2009	91.9625	131.252	61.926	371.232	3.2055	6.4995
LC109	0	3.06639	0.60715	3.75374	3.307	14.2195	66.2096	3.06648	67.7575	522.5	12.804	63.85	134.52	175.298	47.2738	388.57	1.70611	1.05725
LC110	0	2.51205	0.75005	5.34555	2.1315	9.5765	48.074	1.4291	61.066	388	6.36319	40.25	85.9265	108.532	48.3625	329.627	2.78775	2.67857
LC111	0	3.56533	0.6235	5.11505	1.99658	6.881	41.6743	1.11907	20.5645	315	4.95531	49.9	85.834	141.938	45.217	89.386	1.12848	0.374888
LC112	0	2.24261	1.774	4.44731	2.79567	10.957	50.7596	2.531	20.043	678.5	7.2065	67.7	63.6085	130.612	51.936	489.5	2.47471	6.67346
LC113	0	2.48896	0.69075	4.37397	2.9797	11.6555	40.5217	1.77487	33.5115	434	8.2365	50	72.783	114.46	56.187	101.877	0.840803	0.6415
LC117	0	2.66044	0.76945	4.89336	2.14049	8.8855	53.5073	2.06931	25.2925	534	8.667	95.4	102.373	146.701	41.799	861.207	2.59056	1.40213
LC119	0	2.56022	0.30895	7.03928	2.16972	8.169	37.2451	1.56808	34.2715	370	4.29747	46.8853	56.4695	111.304	50.5083	70.1911	1.4346	5.7
LC121	0	2.39442	0.3852	4.60209	2.13702	10.5665	47.8213	1.4047	48.752	322.5	10.2648	55.8	81.2575	132.344	86.1565	437.264	7.453	2.7545
LC122	0	2.55953	0.8781	6.01644	1.78351	9.4385	45.9022	1.30753	67.6215	231.5	6.816	60	67.983	121.865	53.2827	141.282	2.77211	1.3825
LC123	0	2.181	0.5785	4.964	2.32028	9.47	40.7593	1.56808	35.8105	250	6.4725	23.3402	74.505	119.471	39.009	152.157	1.068	3.52364
LC125	0	2.24749	1.02215	4.17343	1.83669	9.38346	43.4446	1.18296	53.819	242	6.3235	104.1	118.073	128.837	66.456	193.194	0.596111	1.0335
LC126	0	1.4705	0.1	3.56794	2.22841	6.856	58.5552	1.85422	36.725	158.636	8.21136	31.2922	110.508	107.476	31.581	278.301	1.094	0.1415
LC128	0	1.75376	0.54265	4.77455	2.55743	9.615	49.7293	1.62982	29.674	203	6.1409	55.805	80.375	110.331	36.167	201.992	1.77198	0.467955
LC129	0	2.6988	1.1215	4.14289	2.32054	9.317	39.9299	1.92978	20.5095	597.077	7.212	50.25	63.577	144.226	37.742	216.234	4.14482	2.64695
LC132	0	1.83857	0.864	3.825	2.1964	9.24912	49.1749	1.05148	51.907	287.805	6.15627	90.2	84.273	118.296	61.5298	191.839	1.34634	3.0556
LC137	0	1.85475	0.41005	4.9043	2.6214	7.3325	49.9004	1.2914	34.895	321.503	7.472	32.2	71.8515	128.854	54.7927	189.955	3.40748	1.26054
LC138	0	3.1625	1.3759	6.00436	2.28163	8.897	47.0666	1.51888	20.929	208.5	7.7075	73.6	92.2885	151.526	48.1312	284.919	1.61757	0.847073
LC139	0	1.719	0.447	4.82589	1.89746	10.324	69.0926	1.79571	12.3825	433	6.7564	94.8443	110.031	173.531	79.3175	581.093	3.5755	0.295644
LC141	0				2.6659	8.1895	49.0049	2.20589	24.7355	482.5	7.27	53.8008	98.55	115.768	40.9768	1384.73	0.731	0.8135
LC142	0	3.26655	0.898	3.37522	3.28458	12.927	49.6011	2.05657	30.674	445.118	9.775	65.0767	99.5895	109.397	42.6319	196.355	0.706	0.4915
LC143	0	5.5185	1.25165	6.14662	2.215	14.7855	60.5985	2.21018	44.9855	794	7.9175	94.3084	101.849	136.28	79.0145	553.497	4.56354	2.28516
LC149	0	4.308	1.204	7.049	2.787	17.828	52.4531	1.41283	35.102	848	9.112	65	92.952	202.209	52.881	650.784	0.882	2.575
LC151	0	1.69632	0.38886	3.76246	1.72	6.598	46.1093	1.20298	16.555	112.793	8.6735	32.35	82.6685	113.822	32.348	216.145	2.087	0.124776
LC152	0	1.59725	0.11744	3.46574	2.18864	6.722	54.6602	1.65872	17.516	251.961	7.045	42.6049	70.24	112.081	47.6665	392.685	1.61961	0.490852
LC155	0	1.72426	0.50428	2.86233	2.7485	7.1975	50.8458	1.90035	29.099	260.692	5.46618	59.5	56.883	178.576	50.3725	668.886	1.66937	7.72297
LC156	0	3.28508	0.55668	3.84714	2.35787	9.5675	54.4376	2.28327	30.7855	466.54	6.57299	53.6	90.029	188.957	92.0572	407.401	1.63043	3.046
LC157	0	2.3269	0.65378	2.60762	3.1262	7.954	59.8048	2.13744	37.1875	498.5	8.08825	47.25	96.233	173.835	46.1781	122.413	0.617058	0.163677
LC162	0	2.348	0.992	5.88	3.248	12.37	50.3292	1.65458	30.095	656	10.122	60.9	86.004	145.187	80.486	215.154	1.356	4.05
LC164	0	3.282	1.655	5.07	5.106	12.85	35.868	1.29543	20.798	687	8.536	77.9	80.747	112.176	65.394	225.385	2.187	7.181
LC166	0	3.318	0.861	6.283	4.665	14.129	45.0773	0.909377	48.982	446	10.124	103.2	104.392	137.342	93.058	627.691	0.154	6.225
LC167	0	2.098	0.163	6.211	3.543	11.767	44.2174	0.725874	58.205	384	14.337	47.9	82.17	119.831	51.197	405.065	1.221	1.011
LC169	0	3.758	1.644	6.623	4.266	16.861	52.7157	1.49843	45.626	809	10.916	54.3	73.342	128.182	69.167	345.071	2.298	1.968
LC170	0	2.912	1.395	7.79	3.664	19.681	45.8608	2.12038	48.186	991	16.816	98.2	133.949	179.854	60.666	335.044	3.453	0.236
LC175	0	2.484	0.662	4.62374	4.52256	10.181	39.7726	0.988158	23.339	455.831	7.28254	40.6002	76.814	105.01	35.358	221.766	0.60602	2.76318
LC179	0	3.641	0.908	7.86226	4.22761	14.558	49.1324	1.48209	40.053	1052.57	12.5593	77.8724	90.421	179.656	64.1633	413.092	0.962346	0.218728
LC181	0	1.68164	0.4215	3.204	2.48215	12.4585	42.8785	1.91295	29.427	340.971	5.349	57.9382	72.901	123.247	64.046	168.494	0.420645	1.8305
LC184	0	2.48927	0.5085	2.80778	2.44	7.6315	42.1545	1.41283	60.8405	349.925	6.187	25.5	82.2155	121.031	73.9465	213.053	1.48587	0.161835
LC189	0	2.439	1.558	5.70716	5.95556	17.307	42.1946	1.6422	32.923	1237.25	13.5879	74.8298	93.939	183.976	76.2058	763.694	0.201711	7.94159
LC197	0	2.44143	1.033	4.32737	2.28217	10.7315	53.331	2.72511	27.722	299.5	6.046	58.2321	93.844	128.127	114.626	524.335	1.74243	8.0725
LC200	0	3.897	2.088	4.77284	6.14385	19.127	26.5815	1.42096	66.493	1265.01	11.4945	39.8395	64.949	153.911	48.5813	220.209	1.22981	3.76545
LC206	0	3.67788	2.6445	2.82711	2.53454	10.4365	47.1921	2.24023	30.8755	704.534	7.215	71.1894	72.804	121.082	102.79	258.738	1.0265	1.949
LC207	0	3.846	0.794	5.33	4.84079	19.154	47.1084	3.67875	50.7815	2210.5	9.57	101.019	82.08	160.282	53.5464	875.107	1.26111	2.016
LC2	1	2.95	0.34275	3.61372	2.23474	8.1975	46.0678	0.944776	29.924	411.466	5.65912	62.4	92.72	136.099	45.681	203.063	1.37699	0.510491
LC5	1	3.1775	1.44885	4.46299	2.39269	11.468	44.0135	2.54415	32.791	421.335	7.82106	81.05	116.379	141.858	85.8175	223.044	0.853054	4.41954
LC6	1	2.25909	0.78875	5.32639	3.344	13.5265	57.775	2.25743	30.139	205	7.58064	78.4067	99.7375	197.384	73.615	264.043	7.0297	3.02306
LC7	1	4.78689	1.25505	4.69707	2.09605	10.4859	48.7927	2.64539	33.4145	393.314	8.83275	92.95	108.337	124.261	66.16	366.139	0.650999	0.0979525
LC8	1	2.35272	0.814	6.74829	2.075	10.2365	53.8166	0.464338	34.231	247.5	7.91146	72.642	129.215	145.943	148.711	520.019	1.3626	0.348119
LC9	1	2.64837	8.6963	5.84438	1.77132	10.9801	68.6908	4.7183	47.736	222.328	5.91657	119.7	105.271	185.859	144.529	1449.6	1.65954	8.688
LC14	1	3.13918	0.52735	5.52778	2.3545	14.3742	44.749	3.04832	34.7245	869.5	7.54696	57.55	90.2355	106.643	69.451	165.068	2.61019	0.527451
LC16	1	1.78973	0.228	3.04171	1.93855	9.371	46.2337	0.725874	26.1135	444	10.0022	41.2968	91.299	157.932	62.377	131.562	0.925348	0.375888
LC17	1	3.18159	1.6631	6.5828	3.53436	13.2392	61.9174	2.64098	32.154	619.262	9.0945	67.15	122.341	183.756	26.2216	578.421	2.1807	6.04048
LC21	1	2.6325	0.6118	2.66148	2.52329	8.35	39.3411	1.86259	22.765	398.321	6.721	63.378	77.7725	148.392	53.205	78.9608	2.44481	1.7485
LC22	1	4.59826	0.8535	4.94166	2.8531	8.175	44.831	2.83653	34.959	1111.14	4.6921	70.6944	78.143	141.082	102.984	835.48	5.324	2.5355
LC24	1	2.3979	1.2325	5.02406	2.283	12.0665	49.7293	0.803683	26.505	186.5	6.14043	63.5878	104.283	115.538	65.8787	195.262	1.435	4.82994
LC26	1	1.95061	4.94225	5.11996	2.52032	10.594	54.3931	1.97192	24.7745	385.268	6.4917	104.433	87.8115	146.386	91.4515	398.043	1.46325	6.17081
LC27	1	1.84296	0.6563	4.06859	1.95816	5.4515	37.2836	1.21902	30.719	233.001	6.38833	35.7755	77.8675	109.025	91.8469	192.901	1.40621	1.6975
LC29	1	2.015	0.34135	4.98745	1.5476	9.6835	52.8912	1.77071	25.8855	430.434	6.877	27.65	83.005	86.619	53.2282	176.844	0.7845	0.755811
LC31	1	2.59296	1.69645	4.70715	2.65755	8.712	35.1477	1.62982	34.065	440.526	8.832	48.4165	105.517	127.64	86.476	125.305	1.11776	0.506
LC32	1	3.37506	0.69275	6.6209	2.33087	17.17	54.4821	1.75822	31.3525	693.271	8.35776	83.3748	126.504	180.918	98.8668	516.937	3.0665	0.2775
LC33	1	3.99102	0.63445	3.96128	2.58785	13.859	53.6398	3.48118	64.71	725.239	9.0155	93.45	105.487	191.051	90.6531	334.311	2.43059	1.2581
LC35	1	2.00466	0.8183	5.3385	2.19026	7.924	38.5994	1.95505	17.5935	310.5	4.70142	48.25	70.935	119.395	72.351	457.808	2.17031	6.73872
LC36	1	1.03686	0.20135	2.5264	1.64638	6.3695	40.2846	1.23106	14.478	220.217	6.54751	70.1	80.1575	74.125	55.4	172.973	0.515749	0.2535
LC37	1	2.264	0.71355	5.07974	2.4009	10.4345	46.8996	2.33075	26.3215	421	6.41176	71.2	81.0715	169.044	64.7227	307.903	1.276	4.22653
LC38	1	3.7375	1.0285	7.0325	2.432	14.534	50.6303	4.22377	28.686	570	7.65452	76.9321	92.4575	210.446	81.6576	1060.71	3.50982	6.78145
LC39	1	2.52115	0.36425	3.6975	2.4415	11.163	43.7287	1.79571	30.7105	344.095	6.17984	49.7272	77.0085	118.186	53.908	112.292	0.521	5.3885
LC45	1	1.86487	0.24375	4.99611	1.9505	7.40523	41.9942	1.46168	35.956	358	7.51305	48.25	72.7365	129.241	51.0439	379.529	2.04306	1.2545
LC49	1	3.50864	0.9692	4.52125	2.51048	8.89	43.2421	1.62157	50.2045	243.841	6.58904	35.6	86.9775	125.63	56.5375	265.465	2.29073	3.738
LC52	1	3.70814	1.1432	4.998	2.06022	8.1635	53.331	2.17163	28.7765	423.019	7.69613	79.4895	71.712	126.607	62.1409	232.031	1.74644	1.51
LC53	1	3.28384	1.6051	5.14754	2.26445	10.071	49.4731	2.07781	64.585	464.5	10.4983	39.95	89.896	118.443	54.6756	187.455	4.72179	0.28505
LC57	1	2.4825	0.51615	5.64624	2.12719	8.99921	52.979	1.7001	20.3755	206.526	7.83374	38.75	84.721	97.9545	71.0306	531.088	2.44787	4.57515
LC59	1	2.811	0.807	4.3385	2.02941	8.36057	38.405	1.15897	19.559	281.837	5.802	107.697	71.4485	114.05	76.1426	168.396	2.6055	0.264091
LC61	1	3.29	0.3689	4.13186	2.80502	11.301	39.537	2.29189	27.177	342.5	5.9215	63.95	83.0515	144.071	99.3505	467.793	2.809	6.208
LC64	1	3.91	0.40035	3.3215	3.2475	9.255	42.5159	1.29543	42.989	584.379	6.37038	104.6	84.814	135.762	99.6875	236.222	0.76359	3.11966
LC65	1	2.931	1.61615	6.8885	2.2925	8.6655	48.2849	2.4654	23.1185	513.252	5.35728	39.75	76.4115	147.193	73.9126	567.173	2.84549	8.3085
LC66	1	3.0435	0.47	5.8435	4.5185	16.7755	52.1473	3.2816	27.1555	757	10.874	79.2	121.016	171.05	59.0831	508.485	2.4265	6.2435
LC70	1	3.619	0.446	4.81729	2.68789	12.8675	49.6438	2.24023	23.859	395.446	10.4368	77.8608	95.851	146.178	91.4357	437.096	2.4925	8.04716
LC71	1	3.989	0.3545	2.84133	2.49794	12.6515	48.4116	2.63656	27.645	650.376	8.04114	54.35	96.1605	189.931	70.6834	184.698	1.00822	0.418921
LC72	1	1.685	0.436785	4.3955	1.41962	9.1159	55.3304	1.92978	21.4285	165	6.9243	55.5	83.6395	92.55	81.3187	339.49	1.58333	0.563904
LC73	1	3.1315	0.27806	3.7635	1.4505	7.99895	45.1184	1.93399	18.86	252	14.8642	25.15	77.014	137.005	81.7344	293.194	0.936339	0.276127
LC74	1	1.5925	0.484	4.984	1.7465	7.78908	40.2452	1.60098	44.8085	201	6.0325	31.55	78.487	89.647	46.2303	406.331	0.95	3.699
LC76	1	1.249	0.300305	5.26224	2.075	9.22144	62.6776	2.7874	12.926	269.5	6.8685	29.9	84.52	115.513	53.987	256.456	1.626	0.3975
LC77	1	2.7105	0.461	3.32484	2.78512	14.729	58.8317	3.36482	48.4695	737	9.62309	109.616	140.508	239.926	57.3167	404.339	3.2165	0.153
LC79	1	2.67558	1.0945	4.64494	2.84036	16.4605	55.0171	3.84543	34.285	589.478	7.808	76.4588	96.5475	218.263	112.912	221.451	1.368	3.5035
LC81	1	3.978	1.624	4.56862	5.16996	10.242	33.6079	1.14299	37.03	1270.35	12.2582	47.8264	90.081	112.534	41.4492	247.501	0.797956	2.57859
LC82	1	2.86123	0.9479	6.41104	2.48092	11.999	55.3304	1.50661	33.4695	637	9.41158	63.55	84.0565	173.516	64.3222	1044.72	2.30899	5.0155
LC83	1	2.63783	0.848	1.89514	2.03536	8.9085	44.5852	1.67112	23.617	617.439	6.646	75.6775	82.1795	145.316	43.2235	246.415	1.49182	0.686
LC84	1	2.4815	0.66994	3.2595	2.104	9.457	39.694	2.72067	21.9455	585	7.5495	37.5	83.496	140.878	58.4603	333.298	1.49768	5.4765
LC86	1	3.52703	1.29428	3.85611	2.6535	11.6675	65.3776	3.09832	28.738	399.045	9.36654	53.2	131.127	153.896	40.32	623.501	3.48042	0.600841
LC88	1	2.76355	0.94385	5.44251	3.00819	14.066	52.979	2.33508	46.2675	512.16	7.8875	70.0083	97.733	215.203	80.3137	276.161	1.115	3.50201
LC89	1	2.74216	0.48775	3.44001	2.752	10.2314	34.6949	1.54756	26.971	305.22	5.926	94.7	75.1245	140.197	110.304	393.052	1.812	0.937181
LC90	1	2.4191	1.1305	5.37007	2.03745	10.6145	41.2756	1.57219	62.6495	200.98	7.8025	93.25	97.2245	136.901	44.87	460.692	1.083	0.660936
LC91	1	2.06559	0.71365	4.08948	2.8565	10.859	47.5692	2.89481	23.4755	605.5	9.1215	70.95	67.5625	211.233	96.5294	75.8245	0.915	7.65947
LC92	1	2.56522	0.4557	4.57123	2.38183	12.665	52.1909	0.544615	52.485	250.5	8.48954	75.1879	106.457	129.811	75.168	324.469	1.7705	4.023
LC93	1	3.46076	0.79355	7.81597	2.40635	18.7679	60.3645	3.07103	35.867	622.5	8.6135	72.9	123.142	229.385	78.7622	470.494	1.31218	5.00349
LC95	1	1.58385	0.47835	4.27633	2.08621	9.511	47.6112	1.64632	36.668	295.5	9.38826	51.8	88.7375	158.542	40.7375	137.425	0.9925	0.783581
LC96	1	2.8708	1.5951	4.853	2.07527	12.1495	43.2017	1.69181	20.306	819.525	6.47596	88.7371	84.536	159.296	34.9755	200.486	1.7265	6.74021
LC97	1	2.27917	0.56355	4.13081	2.52474	9.35179	45.1595	1.8124	25.2385	474	8.88466	55.0468	65.9295	156.491	71.8699	273.002	2.46681	7.45514
LC101	1	3.8475	1.9022	3.34183	2.74283	12.726	56.637	2.99396	29.5635	778.5	9.3785	103.1	110.308	174.659	86.0325	234.92	2.90099	5.80014
LC102	1	2.5471	0.34595	3.97328	2.0955	7.783	45.489	0.897596	32.872	149.5	6.75176	31.35	79.2455	107.969	51.121	103.345	1.463	2.1615
LC106	1	1.83134	0.339	4.67032	2.74	11.8555	46.1922	1.55577	31.613	351.694	7.1995	53.8083	91.439	133.404	46.5285	184.484	2.19869	2.35482
LC114	1	3.85294	0.6699	3.57313	2.42713	9.3025	59.1552	1.62982	26.6785	539.312	6.6235	40.3525	109.924	129.681	39.7465	322.718	1.5385	1.2405
LC115	1	3.22102	1.0475	7.9555	1.93664	17.548	46.4414	4.40667	36.1545	1097.51	12.901	60.7764	89.9105	271.068	98.4864	402.954	1.7035	4.081
LC116	1	2.94886	0.4415	4.51691	2.46731	11.53	45.1184	0.791986	28.0665	348.5	7.25256	77.0518	89.108	160.35	64.1805	384.318	1.4915	0.5765
LC118	1	1.93164	1.2506	4.92745	1.89767	8.2895	39.9299	1.15497	26.7455	275.5	4.71971	47.45	60.1605	128.963	26.2388	42.637	1.53629	1.79945
LC120	1	2.17831	1.107	4.83495	2.35174	10.4985	52.2346	1.67939	21.402	418.5	5.75476	64.55	68.9315	113.126	58.2843	321.546	4.05989	2.0145
LC124	1	3.89359	1.1863	4.40048	3.70811	13.848	47.2339	1.26723	32.966	623.315	10.5817	94.7855	93.9985	140.597	45.224	604.129	3.7405	0.789119
LC127	1	2.07613	1.49345	3.89339	2.9135	6.8585	49.3878	1.07133	31.2725	238.731	8.45247	52.85	66.6145	162.024	54.8663	104.936	4.6889	5.0598
LC130	1	3.2815	0.835	3.67924	2.32807	10.887	48.7079	1.98037	33.534	879.868	9.436	32.1241	78.539	178.717	76.6684	468.716	1.32	2.3235
LC131	1	2.096	0.549	5.58427	4.77206	9.135	31.4266	0.756949	52.613	525.219	12.9622	16.3542	60.208	88.831	29.1151	149.214	0.977452	0.436534
LC133	1	2.36278	0.61755	5.34726	3.50166	19.3567	49.8576	5.09382	51.907	835	7.3525	53.65	81.536	200.334	95.3851	283.033	1.726	6.62927
LC134	1	2.04766	0.776	5.83518	3.044	14.0445	52.0165	2.46977	70.2845	382.5	7.9575	44.5944	86.2195	193.945	49.7156	73.5796	2.418	4.1365
LC135	1	3.6856	2.88055	4.739	2.3537	11.2365	47.6952	1.7001	29.1395	513.238	6.6375	104.253	80.203	150.166	48.3085	285.983	1.96239	9.1425
LC136	1	2.15618	0.88675	5.87862	2.443	7.687	56.4559	1.61333	28.874	285.713	5.717	55.65	91.1615	135.294	68.1535	951.68	1.92689	3.765
LC140	1	2.243	0.407	7.65985	6.15498	13.848	52.0165	1.08723	21.293	714.17	9.71813	70.5511	77.651	105.111	71.9161	979.018	0.288793	1.50895
LC144	1	2.83428	0.8413	4.81245	1.862	9.882	59.0165	1.33581	37.6315	475	6.612	45.6575	81.2265	133.457	112.018	332.634	1.01589	2.2165
LC145	1	4.76399	1.2975	5.15852	4.50687	18.6725	50.2862	5.72714	40.0565	1015	10.6595	56.55	90.6985	267.717	40.543	69.7324	1.99056	0.855497
LC146	1	3.21958	1.159	4.32039	3.072	9.862	44.1766	1.03563	33.0975	451.803	8.98329	85.7584	86.0175	139.142	46.722	383.654	1.9935	4.0325
LC147	1	3.61379	1.78146	5.05361	2.36711	15.2191	69.2941	3.81673	28.5605	547.5	13.1925	52.9432	129.595	259.933	93.0765	373.663	1.0545	0.434
LC148	1	3.608	1.833	6.377	4.5	13.731	50.5011	1.50252	59.175	844	8.533	68.9	79.199	132.214	52.634	319.067	0.899	7.513
LC150	1	2.765	0.373	6.709	4.637	14.936	46.7328	1.43317	27.663	547	13.244	60.8	123.374	132.679	58.671	524.426	2.131	0.282
LC153	1	3.342	0.976	7.67973	5.69586	11.797	38.8331	0.784192	29.734	1049.37	13.6569	32.8985	72.721	118.518	26.2397	59.982	1.04587	0.634035
LC154	1	2.817	0.39195	2.84912	1.481	5.6605	50.5011	1.40064	22.738	274.929	7.35637	68.6	91.1155	105.799	54.3959	333.728	0.842837	5.6995
LC158	1	2.6205	0.29784	2.86844	2.79198	14.07	49.2601	1.95505	39.3925	313	9.33205	43.9	90.5785	149.305	77.3068	276.6	1.27722	0.6175
LC159	1	3.676	0.446	6.462	7.345	11.54	48.5808	1.40064	131.867	587	9.801	56.3	108.891	155.155	67.409	1128.85	1.839	5.428
LC160	1	3.206	1.573	5.882	4.24	8.972	47.2758	1.85422	23.228	767	10.515	71.4	106.858	100.558	63.189	489.426	2.807	7.966
LC161	1	2.19358	1.07	2.78463	3.43567	6.722	46.3998	1.80823	21.8485	265.968	5.67034	32.25	59.014	131.478	29.5823	464.123	1.46039	5.83921
LC163	1	2.531	1.526	6.117	5.888	16.355	46.9413	2.16307	39.436	1097	14.712	53	101.094	169.703	54.108	294.642	1.206	5.101
LC165	1	4.89	1.394	6.666	5.326	11.497	47.6532	1.5763	34.383	821	9.392	57.6	93.168	135.683	46.094	1184.26	1.781	7.652
LC168	1	2.589	1.084	8.165	4.581	22.515	52.2346	3.83586	64.682	1243	15.659	75.2	141.788	248.267	51.041	336.28	1.04	1.858
LC171	1	3.491	0.534	4.555	4.197	11.55	35.6021	1.01187	23.435	614	9.181	56.3	77.124	99.588	45.2	68.434	0.646	0.285
LC172	1	1.55898	0.11438	3.61236	2.33484	6.1145	48.2427	1.24311	37.5285	134.03	5.6435	58.55	65.057	116.074	32.5655	340.491	0.801	0.146459
LC173	1	4.023	0.544	5.24	6.36367	13.256	42.8381	1.14699	80.652	844.407	12.2526	61.138	98.381	101.157	41.1853	143.36	0.568699	0.848149
LC174	1	2.99522	0.209	3.38994	2.2895	12.8345	58.9241	3.17136	52.345	876	8.449	68.3173	102.761	234.167	166.754	372.313	0.5005	0.61
LC176	1	3.788	2.028	6.53758	7.72619	16.209	38.9111	1.43724	149.177	1998.4	14.5474	67.3183	112.034	175.556	70.4935	432.811	0.626458	4.7668
LC177	1	2.01119	0.1795	4.37444	3.57219	9.8985	46.3998	1.62982	48.552	281.574	8.867	40.6	82.208	147.88	62.1855	326.873	1.7853	1.823
LC178	1	3.68747	0.59202	7.0725	1.6343	11.2225	56.1848	3.42522	27.6725	329	6.9065	63.5827	92.315	204.351	60.2925	1037.19	0.638658	3.494
LC182	1	3.61296	0.35346	5.782	3.138	13.03	68.3903	3.93189	32.4575	369.669	7.41831	83.0225	98.9495	205.591	104.362	607.178	1.69589	3.0295
LC183	1	1.42871	0.21208	2.74927	2.1864	6.244	45.8608	1.36819	16.089	142.715	5.364	49.15	96.2875	138.404	42.8525	246.159	1.74201	1.0195
LC185	1	1.6185	0.4775	2.918	1.84652	8.8975	44.872	1.50661	21.306	220.5	4.404	38.1681	53.671	127.921	80.7831	287.22	1.078	6.82193
LC186	1	3.433	0.566	6.8448	6.23196	16.078	42.0343	1.79154	33.561	949.024	17.245	50.2986	116.502	161.149	51.6517	280.327	1.30801	6.10317
LC187	1	3.593	0.974	5.70536	4.70435	15.896	35.868	1.74159	26.977	672.537	12.8148	77.7774	94.279	162.693	95.0301	211.304	1.6901	2.89515
LC188	1	3.53696	0.35934	3.41022	2.21851	8.2425	54.3931	2.21876	28.3315	479.87	7.9535	30.2	98.2635	185.564	44.9285	398.139	0.555	2.1015
LC190	1	3.117	2.006	7.03004	6.19208	21.03	34.6949	1.51479	36.08	930.877	9.00013	63.7052	54.668	150.942	45.5679	276.727	1.01033	8.16309
LC191	1	2.141	1.0105	3.132	2.74845	6.82	66.1604	1.79988	30.806	316.5	7.80086	40.1	82.2285	154.447	143.286	391.881	1.7625	3.9335
LC192	1	2.9177	0.304	2.66517	2.52984	8.2875	37.8236	1.89615	41.929	697	7.565	60.2039	76.9245	154.732	93.502	291.975	1.10415	2.73708
LC193	1	2.452	1.4455	3.581	2.94737	10.302	57.4552	2.68519	20.4455	574	4.2155	56.35	69.3005	136.346	93.8663	368.547	1.54114	5.0765
LC194	1	2.99978	0.31546	3.62152	2.10926	12.2145	51.4514	2.79632	31.418	677.322	7.719	70.1	72.918	127.446	68.079	731.128	0.566202	8.40943
LC195	1	2.5375	0.2035	3.8005	2.957	11.139	39.3803	1.9382	48.943	613	8.799	69.167	73.3065	138.161	62.8754	326.116	0.469	1.0205
LC196	1	2.54675	0.6135	4.37086	1.85094	13.462	62.0121	2.24453	47.1735	250.5	7.052	31.7241	112.567	142.858	93.9028	408.446	2.3805	4.80148
LC198	1	2.10709	1.71908	4.604	2.83517	10.0835	60.5985	2.71623	42.1095	307.581	4.91351	86.4	93.68	168.219	109.814	644.235	0.604	6.43207
LC199	1	1.79302	0.93766	7.01255	2.91644	11.3165	75.7146	2.68519	34.1445	321.68	6.2515	81.1175	89.6545	145.183	198.983	836.367	1.36117	0.307849
LC201	1	2.66547	1.7007	2.37554	2.18382	7.249	64.9395	2.24883	23.3025	483.37	7.53485	77.445	79.841	149.495	45.4305	207.531	1.863	1.158
LC202	1	2.009	1.448	5.99451	6.82835	14.056	36.861	1.22704	34.007	570.055	11.2278	38.5084	61.425	101.757	18.8262	202.651	2.56359	0.207653
LC203	1	2.48018	0.6235	6.08881	2.41245	11.615	67.1958	2.69405	35.2205	202.5	6.69459	37.4346	101.397	183.508	89.4477	428.048	1.094	1.3985
LC204	1	2.6483	0.419	4.19492	4.03737	19.4515	63.251	5.42041	58.478	803.788	9.483	80.4803	86.653	206.755	263.408	376.888	2.36379	5.69232
LC205	1	3.023	2.768	3.78217	3.2523	15.92	67.3445	3.25396	38.081	507	9.67	95.9881	112.174	249.104	47.5941	203.788	1.203	2.639
LC208	1	1.71378	0.35	3.88827	3.20471	9.033	53.4632	1.97614	42.573	341.5	6.116	69.55	63.343	105.606	60.2785	509.889	2.53643	1.3782
COPD1	2	3.657	0.537	5.361	3.099	9.161	55.2856	1.87517	45.568	506	9.176	78.3	133.27	138.275	51.286	471.685	1.072	4.27
COPD2	2	4.591	0.984	6.54752	6.82557	13.967	44.667	1.97614	43.052	1196.69	17.1508	84.9085	107.813	156.167	75.4555	365.383	0.151949	0.963512
COPD3	2	3.90878	2.0543	5.39098	2.03699	12.8694	59.3868	2.25743	35.034	737.338	9.7235	67.7	132.332	137.809	50.3366	959.016	1.56632	4.02908
COPD4	2	3.17349	0.77492	4.09118	2.1225	14.989	75.9276	3.75948	33.817	352.839	6.2146	74.279	147.869	215.353	116.348	570.451	0.9315	6.0455
COPD5	2	3.20833	0.61905	5.55782	2.173	13.513	59.8979	2.59689	37.4285	337.766	11.1755	87.1	123.636	160.579	99.7311	349.118	1.59793	2.04292
COPD6	2	3.85921	0.92305	6.84832	2.19908	15.0571	64.2612	2.09483	40.369	453	11.093	45.2	126.764	147.376	55.9762	436.802	1.71604	0.452302
COPD7	2	6.4285	2.1035	7.625	2.38468	9.618	51.3214	1.94241	27.5875	341.095	5.98448	64.95	96.9215	147.873	51.7474	819.286	5.2319	0.0780692
COPD8	2	2.6625	0.51	7.47473	3.089	14.7925	46.8579	3.06194	42.7495	355	9.81466	35.5558	136.433	149.122	55.0994	590.067	1.3355	1.2765
COPD9	2	3.36	1.59835	3.366	2.52585	8.11582	35.3368	1.19497	23.0605	267	6.53251	46.1	76.799	97.291	37.9379	109.446	1.73503	2.186
COPD10	2	4.395	2.436	5.423	3.078	18.955	53.331	1.91716	57.555	720	15.509	58.9	175.335	157.616	89.775	439.267	4.204	4.248
COPD11	2	3.237	1.253	7.765	5.636	15.485	54.2154	1.3763	44.518	881	19.015	62.1	134.72	152.489	60.046	515.331	7.096	4.276
COPD12	2	2.34969	0.227	5.1624	2.12425	9.8015	57.4552	1.9382	26.923	131	8.25097	58.5107	132.221	131.535	51.9315	678.218	1.623	0.558
COPD13	2	4.07022	0.6305	4.00552	1.37108	9.9865	42.9188	0.905449	39.997	412.5	5.375	41.4	77.5885	102.398	41.7725	243.754	1.17886	2.431
COPD14	2	3.12879	1.60435	3.7508	3.4355	8.651	47.0249	1.52298	25.251	368.478	8.32063	32.7	70.222	123.281	50.0866	459.692	3.12654	1.5192
COPD15	2	2.30695	0.5828	6.73491	1.906	11.3715	41.196	1.92557	24.507	452.211	5.45341	30.55	77.9605	130.145	61.8483	183.165	0.513359	0.182635
COPD16	2	5.20606	1.50395	10.6557	3.335	25.0175	56.1397	1.25114	104.728	610.038	9.52774	64.3256	145.622	152.584	144.157	1622.44	2.5145	0.118989
COPD17	2	3.595	1.375	9.52489	4.22019	16.599	44.5852	1.45353	42.478	635.174	14.8933	48.7772	111.788	102.107	39.7094	220.365	1.07164	0.0719865
COPD18	2	3.622	0.846	5.343	5.496	19.579	48.6655	1.64632	64.791	517	14.278	49.7	107.289	129.835	54.983	370.655	3.151	3.917
COPD19	2	1.69526	1.04845	9.854	1.744	13.0547	44.749	1.80406	42.1685	223.994	7.43827	46.7	102.111	132.446	65.1841	491.417	1.5515	0.8535
COPD20	2	2.7725	0.5185	4.6235	2.20616	9.0865	52.4093	1.85003	20.6525	208	6.74982	29.2	82.844	129.544	53.7318	260.308	0.857	0.7975
COPD21	2	2.868	0.74	5.56349	5.02527	11.398	41.7542	1.10712	53.595	716.305	9.73771	30.7116	76.288	71.1886	22.5164	88.5911	1.58258	0.05
COPD22	2	3.61425	2.68725	5.81031	1.89243	8.698	49.7293	1.28737	21.5655	264	6.60196	65.9	105.07	119.858	44.6784	560.368	1.8705	0.5445
COPD23	2	3.25472	2.96535	6.64979	2.90921	12.8765	45.4478	1.47392	60.482	276.521	7.78858	59.3755	119.552	172.318	84.8544	474.857	2.933	0.092
COPD24	2	2.34705	1.17925	6.71636	2.15213	13.4518	56.9545	2.23593	42.4745	332	9.975	56.3	94.802	126.283	46.7708	327.996	4.20282	1.582
COPD25	2	2.724	2.112	8.582	7.494	26.641	54.2598	3.17136	59.471	1234	12.762	76	101.094	225.132	178.721	1061.57	8.167	3.148
COPD26	2	3.33551	0.9194	5.07966	2.35045	13.4991	56.773	1.58863	41.488	272	11.7275	28.8525	136.124	149.67	64.9877	737.574	2.43646	1.49882
COPD27	2	2.6562	0.9818	4.38331	2.25418	11.706	68.4904	2.25313	23.567	330.266	9.9498	60.5261	113.206	165.632	38.4072	314.018	0.48	3.9495
COPD28	2	2.568	1.246	7.006	4.254	11.962	47.0249	1.04355	92.919	465	12.831	46.1	108.275	105.21	50.335	374.617	0.953	0.919
COPD29	2	2.74532	1.3335	3.98685	2.20363	8.7135	71.7384	3.01206	29.876	454.229	8.02995	46.9512	106.874	143.171	83.1235	552.811	1.2025	0.1075
COPD30	2	3.047	0.591	8.47852	3.58113	14.072	54.3487	1.37224	36.317	423.805	18.2352	91.184	106.889	105.962	93.6545	498.529	0.136843	1.50157
COPD31	2	6.382	0.481	9.23574	5.16068	17.776	37.901	2.29189	31.621	1420.87	12.9127	63.4199	101.063	152.887	73.8002	274.473	1.94335	0.131975
COPD32	2	5.981	3.817	8.89327	5.30074	24.824	49.2601	2.69849	43.244	834.8	27.2	87.0954	165.987	163.928	50.3772	595.682	1.63412	4.2186
COPD33	2	4.12545	0.85898	4.51693	3.39801	11.4415	66.5046	3.26317	30.5385	503.561	7.85504	58.6607	102.214	198.47	65.3697	316.403	1.7575	8.78846
COPD34	2	2.8025	1.44055	6.03378	1.84019	10.8891	42.6367	1.98459	25.5625	351.5	7.37579	40.15	87.935	103.445	48.6835	257.088	2.93168	0.738
COPD35	2	4.939	2.313	6.22674	4.69322	19.031	45.4066	1.88775	21.091	1207.36	11.0972	75.7806	111.387	138.094	79.7562	679.639	2.49428	6.92547
COPD36	2	4.5253	1.69045	5.7475	2.225	17.449	54.5266	2.70292	63.7355	233.224	8.63535	48.3214	117.935	160.111	85.826	849.992	1.15731	5.88841
COPD37	2	4.07486	1.4987	9.19502	3.6985	27.8423	56.7276	3.67402	67.1125	672	10.3511	101.943	145.942	234.307	82.9395	577.918	3.8485	2.67614
COPD38	2	3.07442	3.2927	2.77209	2.14965	12.497	69.2437	2.72955	31.1735	498.192	8.11558	59.4024	123.359	206.626	100.316	374.09	1.758	1.45
COPD39	2	5.56961	2.1935	6.45817	3.27087	17.7205	53.1109	4.86635	26.7075	1370.88	10.5205	73.7581	122.438	231.102	44.003	1291.73	1.92956	0.386
COPD40	2	3.35165	0.411	3.61826	2.90102	9.609	71.8929	2.7874	32.3975	364.662	11.0855	92.0189	92.1165	173.594	55.4173	288.657	1.0395	2.24225
COPD41	2	4.869	2.372	6.92522	6.70963	14.242	42.9592	1.52298	29.016	939.417	13.1291	44.4985	108.09	106.012	51.3023	195.047	1.20493	0.704176
COPD42	2	4.563	0.642	6.446	6.04	15.544	53.4191	1.19096	53.841	533	12.391	75.3	103.252	127.046	38.685	244.649	1.008	0.824
COPD43	2	3.53592	3.23535	6.6695	2.6315	16.2554	56.4107	2.82759	27.591	457.586	11.255	115.7	116.718	154.554	64.8608	603.301	2.58368	1.0625
COPD44	2	4.13504	0.354	5.519	2.74219	12.1948	53.9937	1.36819	39.6685	268.5	9.0915	54.75	117.242	123.54	65.4636	376.663	1.72428	0.578
COPD45	2	3.392	0.341	6.418	4.879	12.221	55.7343	1.87097	49.522	535	12.462	33.5	101.063	173.979	51.698	359.502	2.405	0.76
COPD46	2	2.97432	1.34788	4.83015	2.18138	10.4405	62.0121	2.32643	33.7155	230.355	7.9912	85.0122	97.8375	144.062	67.5383	526.513	1.61338	2.293
COPD47	2	4.13615	1.45055	8.55108	2.0575	13.523	47.9055	2.37406	51.356	523.5	7.24009	42.3	117.427	150.244	84.54	426.656	1.0775	0.61825
COPD48	2	5.08	3.21815	6.632	2.26001	11.9795	56.5012	2.50035	33.206	380.222	7.60333	71.746	96.114	145.644	60.0593	665.472	1.48946	1.24612
COPD49	2	3.5175	0.4677	5.47275	2.00971	12.178	48.7503	2.33508	31.416	280.5	9.474	30.1206	104.963	156.438	82.1415	184.33	2.8305	2.62191
COPD50	2	2.68907	0.61105	5.451	2.0674	11.8495	47.3596	1.44131	28.4695	410.559	8.40205	36.55	90.513	97.3165	98.795	122.731	1.29737	0.271089
